# Supplementary material for: Can antibiotics for enteritis or for urinary tract infection disrupt the urinary microbiota in rats?
Source: Front Cell Infect Microbiol. 2023 Jun 28;13:1169909. doi: 10.3389/fcimb.2023.1169909 (PMC10338079; doi:10.3389/fcimb.2023.1169909)
Supplement: Supplementary file 1 [file DataSheet_1.zip]

Archive with 8 entries (7 files):
- Data Sheet 1/Related Article 1/
- Data Sheet 1/Related Article 1/Figure 1 Abx on UM via Gavage.pdf
- Data Sheet 1/Related Article 1/Figure 2 Abx-UTI on UM via UC.pdf
- Data Sheet 1/Related Article 1/Figure 3 Antibiotics on fecal microbiome.pdf
- Data Sheet 1/Related Article 1/Figure 4 physical alteration.pdf
- Data Sheet 1/Related Article 1/Figure 5 kidney consturctrue and function.pdf
- Data Sheet 1/Related Article 1/Figure S1 Numbers of altered taxon.pdf
- Data Sheet 1/Related Article 1/Supplementary Material.DOCX
